# Supplementary material for: Christensenella minuta Alleviates Acetaminophen-Induced Hepatotoxicity by Regulating Phenylalanine Metabolism
Source: Nutrients. 2024 Jul 18;16(14):2314. doi: 10.3390/nu16142314 (PMC11280030; doi:10.3390/nu16142314)
Supplement: Supplementary file 1 [file nutrients-16-02314-s001.zip]

Archive with 1 entries (1 files):
- nutrients-3063128-supplementary.pdf
